# Supplementary material for: Synthesis of β-Carbolines with Electrocyclic Cyclization of 3-Nitrovinylindoles
Source: Int J Mol Sci. 2023 Aug 23;24(17):13107. doi: 10.3390/ijms241713107 (PMC10487476; doi:10.3390/ijms241713107)
Supplement: Supplementary file 1 [file ijms-24-13107-s001.zip]

Archive with 1 entries (1 files):
- ijms-2573963-supplementary.pdf
